# Supplementary material for: Replacing Soybean Meal with Hemp Leaves in a Dairy Cow Diet: Plasma Antioxidative Capacity, Inflammatory Parameters and Milk Constituents
Source: Animals (Basel). 2025 May 14;15(10):1414. doi: 10.3390/ani15101414 (PMC12108515; doi:10.3390/ani15101414)
Supplement: Supplementary file 1 [file animals-15-01414-s001.zip]

Archive with 1 entries (1 files):
- animals-3564760-supplementary.pdf
